# Supplementary material for: Amorphophallus muelleri activates ferulic acid and phenylpropane biosynthesis pathways to defend against Fusarium solani infection
Source: Front Plant Sci. 2023 Jul 5;14:1207970. doi: 10.3389/fpls.2023.1207970 (PMC10354422; doi:10.3389/fpls.2023.1207970)
Supplement: Supplementary Table 1 — Primers used for qPCR. [file Table_1.xlsx]

## Sheet: Sheet1
Primer name	Primer sequence (5'-3')	Product length (bp)
ACTIN-F	ACCCAAAGGCCAACAGAGAG	139
ACTIN-R	TCGCCAGAATCCAGCACAAT
RBOH-F	GCCGAGACCCTCAAGTTCAA	165
RBOH-R	GTGGAGGATGATGCCGACAA
CPK20-F	GAAGCCAAAGCCGAACAAGG	242
CPK20-R	CGGTCCTGAGCTTCCTCTTG
WRKY33-F	GTTCGTCTCCTCCCTCTCCT	214
WRKY33-R	GGGAGCTGGTCTGGTTTGAA
4CL-F	CGGAGGACGAGATCAAGCAG	128
4CL-R	CTCCCTCAGACCCTTCCTCA
POD-F	ACTACTACGCCAACACCTGC	114
POD-R	CATGGAAGAAGAGGCGGAGG
CYP73A1-F	AAGATCCTGGTCAACGCCTG	138
CYP73A1-R	GAAGGGCAGGTAGCGGAAG
