# Supplementary material for: Amorphophallus muelleri activates ferulic acid and phenylpropane biosynthesis pathways to defend against Fusarium solani infection
Source: Front Plant Sci. 2023 Jul 5;14:1207970. doi: 10.3389/fpls.2023.1207970 (PMC10354422; doi:10.3389/fpls.2023.1207970)
Supplement: Supplementary Table 2 — Statistics of the RNA-Seq data of A. muelleri corms infected with F. solani. [file Table_2.xlsx]

## Sheet: Sheet1
Sample	CleanData(%)	Q20(%)	Q30(%)	GC(%)
FC-1	39586768	0.9728	0.9273	0.4927
FC-2	42519752	0.9745	0.9297	0.4862
FC-3	33995504	0.9669	0.9123	0.4952
FD-1	43706838	0.9764	0.9353	0.494
FD-2	52340148	0.9753	0.9322	0.4869
FD-3	42363462	0.9759	0.9343	0.4928
LC-1	42092976	0.9735	0.9287	0.4944
LC-2	36344066	0.9742	0.9303	0.4913
LC-3	37261762	0.9764	0.9348	0.4921
LD-1	43404542	0.9766	0.9348	0.4881
LD-2	42440010	0.9754	0.9328	0.4911
LD-3	44526586	0.9767	0.9351	0.4789
