# Supplementary material for: Amorphophallus muelleri activates ferulic acid and phenylpropane biosynthesis pathways to defend against Fusarium solani infection
Source: Front Plant Sci. 2023 Jul 5;14:1207970. doi: 10.3389/fpls.2023.1207970 (PMC10354422; doi:10.3389/fpls.2023.1207970)
Supplement: Supplementary Table 3 — Conjoint enrichment analysis of the DEGs and DAMs identified between healthy and infected A. muelleri flower bud corms. [file Table_3.xlsx]

## Sheet: Sheet1
Pathway	Pathway ID
beta-Alanine metabolism	ko00410
Alanine, aspartate and glutamate metabolism	ko00250
Amino sugar and nucleotide sugar metabolism	ko00520
Arginine and proline metabolism	ko00330
Ascorbate and aldarate metabolism	ko00053
Starch and sucrose metabolism	ko00500
Vitamin B6 metabolism	ko00750
Glyoxylate and dicarboxylate metabolism	ko00630
Histidine metabolism	ko00340
Butanoate metabolism	ko00650
Fructose and mannose metabolism	ko00051
Nicotinate and nicotinamide metabolism	ko00760
Tropane, piperidine and pyridine alkaloid biosynthesis	ko00960
Glycine, serine and threonine metabolism	ko00260
Metabolic pathways	ko01100
Pentose and glucuronate interconversions	ko00040
Isoquinoline alkaloid biosynthesis	ko00950
Lysine degradation	ko00310
Biosynthesis of amino acids	ko01230
Ubiquinone and other terpenoid-quinone biosynthesis	ko00130
Glycerophospholipid metabolism	ko00564
Phenylalanine metabolism	ko00360
ABC transporters	ko02010
Phenylalanine, tyrosine and tryptophan biosynthesis	ko00400
Biosynthesis of secondary metabolites	ko01110
Tyrosine metabolism	ko00350
Cysteine and methionine metabolism	ko00270
Tryptophan metabolism	ko00380
Pyrimidine metabolism	ko00240
Glycerolipid metabolism	ko00561
Pyruvate metabolism	ko00620
Phenylpropanoid biosynthesis	ko00940
Purine metabolism	ko00230
Glycolysis / Gluconeogenesis	ko00010
Carbon metabolism	ko01200
