# Supplementary material for: Amorphophallus muelleri activates ferulic acid and phenylpropane biosynthesis pathways to defend against Fusarium solani infection
Source: Front Plant Sci. 2023 Jul 5;14:1207970. doi: 10.3389/fpls.2023.1207970 (PMC10354422; doi:10.3389/fpls.2023.1207970)
Supplement: Supplementary Table 4 — Conjoint enrichment analysis of the DEGs and DAMs identified between healthy and infected A. muelleri leaf bud corms. [file Table_4.xlsx]

## Sheet: Sheet1
Pathway	Pathway ID
Starch and sucrose metabolism	ko00500
Amino sugar and nucleotide sugar metabolism	ko00520
Nitrogen metabolism	ko00910
Metabolic pathways	ko01100
Inositol phosphate metabolism	ko00562
Galactose metabolism	ko00052
Stilbenoid, diarylheptanoid and gingerol biosynthesis	ko00945
Alanine, aspartate and glutamate metabolism	ko00250
Phosphatidylinositol signaling system	ko04070
Ubiquinone and other terpenoid-quinone biosynthesis	ko00130
beta-Alanine metabolism	ko00410
Fructose and mannose metabolism	ko00051
Oxidative phosphorylation	ko00190
Arginine and proline metabolism	ko00330
Phenylpropanoid biosynthesis	ko00940
Propanoate metabolism	ko00640
Purine metabolism	ko00230
Pentose and glucuronate interconversions	ko00040
Glycerolipid metabolism	ko00561
ABC transporters	ko02010
Biosynthesis of secondary metabolites	ko01110
Folate biosynthesis	ko00790
Phenylalanine, tyrosine and tryptophan biosynthesis	ko00400
Glycerophospholipid metabolism	ko00564
Pantothenate and CoA biosynthesis	ko00770
Pentose phosphate pathway	ko00030
Ascorbate and aldarate metabolism	ko00053
Isoquinoline alkaloid biosynthesis	ko00950
Fatty acid biosynthesis	ko00061
Phenylalanine metabolism	ko00360
Arginine biosynthesis	ko00220
Tyrosine metabolism	ko00350
Carbon metabolism	ko01200
Biosynthesis of amino acids	ko01230
Pyruvate metabolism	ko00620
Pyrimidine metabolism	ko00240
Aminoacyl-tRNA biosynthesis	ko00970
Glyoxylate and dicarboxylate metabolism	ko00630
